# Supplementary material for: Characterization of the bile and gall bladder microbiota of healthy pigs
Source: Microbiologyopen. 2014 Oct 21;3(6):937–49. doi: 10.1002/mbo3.218 (PMC4263516; doi:10.1002/mbo3.218)
Supplement: Table S1 — KEGG pathways in level 2 in bile samples (B2–5). [file mbo30003-0937-sd1.xlsx]

## Sheet: KEGG_level2
Supplementary Table 1 - KEGG pathways in level 2 in bile samples (B2-5).
Taxon	bile2: rel. freq. (%)	bile3: rel. freq. (%)	bile4: rel. freq. (%)	bile5: rel. freq. (%)
Cellular Processes;Cell Communication	0.0	0.0	0.0	0.0
Cellular Processes;Cell Growth and Death	0.375787021745	0.559808809087	0.567690203918	0.580037589487
Cellular Processes;Cell Motility	3.4014466872	0.427050398212	0.316244211881	1.11873765846
Cellular Processes;Transport and Catabolism	0.281812475784	0.210778087929	0.202888307947	0.0643763967357
Environmental Information Processing;Membrane Transport	13.820393458	16.6829238709	16.6059963761	12.3205863612
Environmental Information Processing;Signal Transduction	2.62431482166	1.25962714149	1.20471990646	1.23934068709
Environmental Information Processing;Signaling Molecules and Interaction	0.152982699062	0.252863200627	0.255544071153	0.198918037465
Genetic Information Processing;Folding, Sorting and Degradation	2.14762572658	2.08023811621	2.0836668082	2.14656465949
Genetic Information Processing;Replication and Repair	6.5440725318	9.37098233199	9.50251960529	9.57745155688
Genetic Information Processing;Transcription	2.65035749967	2.96780293987	2.98644024547	2.67913860726
Genetic Information Processing;Translation	3.79942592108	6.58800824208	6.70133985634	6.43373956038
Human Diseases;Cancers	0.115655885473	0.00608749519005	0.00313882504065	0.0997901604191
Human Diseases;Cardiovascular Diseases	0.00276013125453	0.000237882344997	0.0	0.000141041829389
Human Diseases;Immune System Diseases	0.0445854621072	0.100842051912	0.101301480108	0.0510510099852
Human Diseases;Infectious Diseases	0.428035573196	0.51518724006	0.512839691675	0.469534382288
Human Diseases;Metabolic Diseases	0.0643344732258	0.101544234738	0.103496229145	0.101494926879
Human Diseases;Neurodegenerative Diseases	0.315979447594	0.116413314326	0.102509654543	0.0599611742505
Metabolism;Amino Acid Metabolism	10.0416744342	9.05085001667	9.02026676188	8.28673485038
Metabolism;Biosynthesis of Other Secondary Metabolites	0.704689654579	0.769337298192	0.77086689521	0.768555325099
Metabolism;Carbohydrate Metabolism	9.80227148159	12.132827884	12.1825054945	12.4028566735
Metabolism;Energy Metabolism	4.98959120682	4.42664651412	4.4429552396	4.96450682363
Metabolism;Enzyme Families	2.03231988346	1.95784048458	1.96765170626	2.02458187383
Metabolism;Glycan Biosynthesis and Metabolism	1.73043910117	2.16472647342	2.15137921763	1.78265834291
Metabolism;Lipid Metabolism	3.82180498015	2.84136990653	2.81959985566	3.73403950729
Metabolism;Metabolism of Cofactors and Vitamins	3.81706994778	3.14203026219	3.15452220147	2.92994164118
Metabolism;Metabolism of Other Amino Acids	2.00167462154	1.52259317665	1.50540356016	1.65480085844
Metabolism;Metabolism of Terpenoids and Polyketides	2.04797245299	1.67242466137	1.6701068776	2.05616911136
Metabolism;Nucleotide Metabolism	2.93999389507	4.86432423444	4.96028460461	4.85339652334
Metabolism;Xenobiotics Biodegradation and Metabolism	3.86227034916	1.90334823126	1.85711285227	3.774825125
Organismal Systems;Circulatory System	0.0397463630954	0.00299502470508	0.000100175267255	0.000404728727811
Organismal Systems;Digestive System	0.0515011637253	0.0507405907931	0.0500937048557	0.0425885002219
Organismal Systems;Endocrine System	0.35613971212	0.0669567149858	0.0582989699281	0.141164474458
Organismal Systems;Environmental Adaptation	0.128169899584	0.0554753092743	0.0566870588095	0.160076344103
Organismal Systems;Excretory System	0.0412955370215	0.00160212326329	0.00204903955748	0.0108602208629
Organismal Systems;Immune System	0.0534760648371	0.0520446446121	0.0516570461477	0.0551289585306
Organismal Systems;Nervous System	0.0492968429633	0.0524888827262	0.0538153678149	0.0627942753452
Organismal Systems;Sensory System	0.0	0.0	0.0	0.0
Unclassified;Cellular Processes and Signaling	4.75320382176	2.52612707652	2.46694952317	2.82650278996
Unclassified;Genetic Information Processing	2.14023226445	2.52653978806	2.56092910193	3.17057126663
Unclassified;Metabolism	2.7679669999	1.85156153136	1.8419196034	2.69207152979
Unclassified;Poorly Characterized	5.05762950656	5.12475381327	5.10450966893	4.46390644536
