# Supplementary material for: Characterization of the bile and gall bladder microbiota of healthy pigs
Source: Microbiologyopen. 2014 Oct 21;3(6):937–49. doi: 10.1002/mbo3.218 (PMC4263516; doi:10.1002/mbo3.218)
Supplement: Table S2 — Total proteins identified in bile samples (B1–5). [file mbo30003-0937-sd2.xlsx]

## Sheet: Feuil1
Supplementary Table 2 - Total proteins identified in bile samples (B1-5).
					Total unique peptide count											Protein Identification Probability
N.	Identified Proteins	Accession Number	Group	Molecular Weight	B1		B2		B3		B4		B5			B1		B2		B3		B4		B5
					Replica 1	Replica 2	Replica 1	Replica 2	Replica 1	Replica 2	Replica 1	Replica 2	Replica 1	Replica 2		Replica 1	Replica 2	Replica 1	Replica 2	Replica 1	Replica 2	Replica 1	Replica 2	Replica 1	Replica 2
1	Annexin A4 OS=Sus scrofa GN=ANXA4 PE=1 SV=2	ANXA4_PIG	(+2)	36 kDa	11	13	2	4	7	8	9	11	7	11		1	1	1	1	1	1	1	1	1	1
2	Uncharacterized protein OS=Sus scrofa GN=KRT8 PE=2 SV=1 (F1SGG2_PIG)	F1SGG2_PIG		54 kDa	7	6	8	7	9	6	7	7	3	5		1	1	1	1	1	1	1	1	1	1
3	ATP synthase subunit alpha, mitochondrial OS=Sus scrofa GN=ATP5A1 PE=1 SV=2 (ATPA_PIG)	ATPA_PIG		60 kDa	10	9	3	2	6	6	9	11	3	6		1	1	1	1	1	1	1	1	1	1
4	ATP synthase subunit alpha OS=Plesiocystis pacifica SIR-1 GN=atpA PE=3 SV=1	A6G264_9DELT		55 kDa					2											0.98
5	Tubulin beta chain OS=Sus scrofa GN=TUBB PE=2 SV=1	TBB5_PIG		50 kDa	4	5	3			2	6	3	3	4		1	1	1			1	1	1	1	1
6	ATP synthase subunit beta OS=Sus scrofa GN=ATP5B PE=2 SV=1 (F1SLA0_PIG)	F1SLA0_PIG		56 kDa	13	5	10	7	7	3	12	10	7	8		1	1	1	1	1	1	1	1	1	1
7	Prelamin-A/C OS=Sus scrofa GN=LMNA PE=2 SV=1	F1RLQ2_PIG		74 kDa	5	4			3	3	2		3	4		1	1	1	1	1	1	1		1	1
8	Aldehyde dehydrogenase, mitochondrial OS=Sus scrofa GN=ALDH2 PE=2 SV=1	ALDH2_PIG	(+1)	57 kDa	3	3					3	2	2			1	1					1	1	1
9	Uncharacterized protein (Fragment) OS=Sus scrofa PE=2 SV=1	I3LS04_PIG		55 kDa	1					2						0.9					0.99
10	ATP synthase subunit beta OS=Clostridium sticklandii (strain ATCC 12662 / DSM 519 / JCM 1433 / NCIB 10654) GN=atpD PE=3 SV=1	E3PTN2_CLOSD		51 kDa									2											0.92
11	IgM heavy chain constant region (Fragment) OS=Sus scrofa GN=IGHM PE=4 SV=1	K7ZJP7_PIG		49 kDa	5	3	3	6	4	6	10	9	5	6		1	1	1	1	1	1	1	1	1	1
12	Actin, cytoplasmic 1 OS=Sus scrofa GN=ACTB PE=2 SV=2 (ACTB_PIG)	ACTB_PIG		42 kDa	4	5	4	2	5	4	4	6	3	3		1	1	1	1	1	1	1	1	1	1
13	Uncharacterized protein OS=Sus scrofa GN=ECHS1 PE=2 SV=2	F1SAC1_PIG		31 kDa	1	1					2	2				0.92	1					1	1
14	Uncharacterized protein OS=Sus scrofa GN=KRT19 PE=3 SV=1 (F1S0J8_PIG)	F1S0J8_PIG		44 kDa	6	7	7	6	8	7	6	9	5	5		1	1	1	1	1	1	1	1	1	1
15	Uncharacterized protein OS=Sus scrofa GN=LOC100520330 PE=3 SV=2	F1RXG4_PIG		49 kDa		2											0.9
16	Clathrin heavy chain OS=Sus scrofa GN=CLTC PE=2 SV=1	C0MHR2_PIG		192 kDa	4	6	1	4	2	2	3	3	2			1	1	1	1	1	1	1	1	1
17	IgG heavy chain OS=Sus scrofa GN=IGHG PE=2 SV=1	L8B0W9_PIG		51 kDa							4	3										1	0.97
18	Uncharacterized protein OS=Sus scrofa GN=TUBA4A PE=2 SV=1	F2Z5S8_PIG		50 kDa									4											1
19	Na+/K+ transporting alpha 1 polypeptide OS=Sus scrofa GN=ATP1A1 PE=2 SV=1	D2WKD6_PIG	(+2)	113 kDa	5	6			5	5	1	1	2	3		1	1			1	1	1	1	1	1
20	Uncharacterized protein OS=Sus scrofa GN=LOC100158185 PE=2 SV=1	F2Z565_PIG		33 kDa	3	4		2	2	2	4	2	2			1	1	0.99	1	1	1	1	1	1
21	Prelamin-A/C OS=Sus scrofa GN=LMNA PE=3 SV=1	LMNA_PIG		74 kDa	5	4	3	3	3				3	4		1	1	1	1	1				1	1
22	Galectin OS=Sus scrofa PE=2 SV=1 (B7U2G6_PIG)	B7U2G6_PIG		15 kDa	3	6	1	1	3	3	5	5	2	4		1	1	1	1	1	1	1	1	1	1
23	Galectin OS=Sus scrofa GN=LGALS2 PE=4 SV=1	I3LBA9_PIG		15 kDa	3	6	1	1	3	3	5	5	2	4		1	1	0.97	0.98	1	1	1	1	1	1
24	Hemoglobin subunit beta OS=Sus scrofa GN=HBB PE=2 SV=1	F1RII7_PIG		16 kDa	4	6	1	1	2	4	6	6	2	2		1	1	1	1	1	1	1	1	1	1
25	IgA heavy chian constant region (Fragment) OS=Sus scrofa GN=IGHA PE=4 SV=1	K7ZRK0_PIG		37 kDa	1	2	3	2	1	2	5	6	3	2		1	1	1	1	0.99	1	1	1	1	1
26	Uncharacterized protein OS=Sus scrofa GN=LOC733634 PE=4 SV=1	F1RYV6_PIG		36 kDa	1		2	1			4	4		3		0.99		1	1			1	1		1
27	Deleted in malignant brain tumors 1 protein OS=Sus scrofa GN=DMBT1 PE=2 SV=1	DMBT1_PIG		132 kDa	5	3	2	4	3	3	3	3	1	2		1	1	1	1	1	1	1	1	1	1
28	ADP/ATP translocase 3 OS=Sus scrofa GN=SLC25A6 PE=2 SV=3	ADT3_PIG		33 kDa	3	4	1	2	2	2	4	2	2			0.99	1	0.99	1	1	1	1	1	1
29	Uncharacterized protein (Fragment) OS=Sus scrofa GN=CA2 PE=4 SV=1	F1RXC2_PIG		29 kDa	2	2	1			2	2	3	1			1	1	0.99			1	1	1	1
30	6-phosphogluconate dehydrogenase, decarboxylating (Fragment) OS=Sus scrofa GN=PGD PE=3 SV=2	F1RIF8_PIG		53 kDa	1	1			1	1	3	1	1			1	1			0.99	1	1	1	1
31	Gastric mucin (Fragment) OS=Sus scrofa domesticus GN=MUC5AC PE=2 SV=1	O97866_PIG		38 kDa	4	2			1	1	3	5	1	3		1	1			0.99	1	1	1	0.98	1
32	Pyruvate kinase (Fragment) OS=Sus scrofa GN=PKM PE=3 SV=2	F1SHL9_PIG		59 kDa	2	2	1	1	1	2	1		2	2		1	1	1	1	1	1	1		1	1
33	Histone H4 OS=Sus scrofa PE=1 SV=2	H4_PIG		11 kDa	2	2			1	1	2	1	2	1		1	1			0.97	1	1	1	1	1
34	Endoplasmin OS=Sus scrofa GN=HSP90B1 PE=2 SV=3	ENPL_PIG		92 kDa		3	1	1	2	1	2	2	2	2			1	0.99	1	1	1	1	1	1	1
35	Ig lambda chain C region OS=Sus scrofa PE=1 SV=1	LAC_PIG		11 kDa	2	3	1	2	2	2	4	4	3	3		1	1	1	1	1	1	1	1	1	1
36	Gelsolin (Fragment) OS=Sus scrofa GN=GSN PE=1 SV=1	GELS_PIG		85 kDa	2	3			2	3	2	3	3	3		1	1			1	1	1	1	1	1
37	Heat shock protein HSP 90-alpha OS=Sus scrofa GN=HSP90AA1 PE=2 SV=3 (HS90A_PIG)	HS90A_PIG		85 kDa	3	5	2	1	3	3	3	3	3	1		1	1	1	0.95	1	1	1	1	1	0.99
38	Uncharacterized protein OS=Sus scrofa GN=HSPCB PE=2 SV=1	F1RQU2_PIG		83 kDa		4											1
39	Aspartate aminotransferase, mitochondrial OS=Sus scrofa GN=GOT2 PE=1 SV=2	AATM_PIG		47 kDa	1	3	1			1	2	2	2	3		1	1	1			1	1	1	1	1
40	Uncharacterized protein OS=Sus scrofa GN=LOC100517284 PE=2 SV=2	F1RI39_PIG		102 kDa		3			4	3			4	2		1	1			1	1			1	1
41	Uncharacterized protein OS=Sus scrofa GN=LOC100519994 PE=3 SV=1	F1SI77_PIG		47 kDa	3	3					3	4	2	1		1	1					1	1	1	0.97
42	Serotransferrin OS=Sus scrofa GN=TF PE=4 SV=1	B3CL06_PIG	(+1)	79 kDa	3				1		2	3	1	1		1				1		1	1	0.9	1
43	Uncharacterized protein OS=Sus scrofa GN=SMPDL3B PE=4 SV=2	F1STN0_PIG		51 kDa	1	1	1	1	2	3	2	2	1	2		1	1	0.98	0.94	1	1	1	1	1	1
44	Carbonyl reductase [NADPH] 2 OS=Sus scrofa GN=CBR2 PE=1 SV=1	CBR2_PIG		26 kDa	1	1	2	1	1		2	2	1	2		0.99	0.97	1	0.99	1		1	1	0.99	1
45	Glutamate dehydrogenase 1, mitochondrial OS=Sus scrofa GN=GLUD1 PE=3 SV=1	F1SEN2_PIG		61 kDa	2	2	1	2			1	1	1	1		1	1	0.96	1			1	1	1	0.98
46	Glyceraldehyde-3-phosphate dehydrogenase OS=Sus scrofa GN=GAPDH PE=1 SV=4	G3P_PIG		36 kDa	2	2		2	2	2	1	1	2	2		1	1		1	1	1	1	0.99	1	1
47	Polymeric immunoglobulin receptor OS=Sus scrofa GN=PIGR PE=4 SV=1	F1SEY8_PIG	(+2)	83 kDa	1	2				2	3	1				1	1				1	1	1
48	Aconitate hydratase, mitochondrial OS=Sus scrofa GN=ACO2 PE=1 SV=1	ACON_PIG	(+1)	86 kDa	2	4					1	3	1	1		1	1					1	1	1	1
49	Uncharacterized protein OS=Sus scrofa GN=EEF2 PE=4 SV=1	I3LII3_PIG		95 kDa	1	3					3	2	3	1		0.99	1					1	1	1	0.96
50	Uncharacterized protein OS=Sus scrofa GN=TST PE=4 SV=1	F1SKL2_PIG		33 kDa	1	2	2	2	2	1	2	2	1	1		1	1	1	1	1	0.96	1	1	1	1
51	Histone H2A OS=Sus scrofa GN=LOC100154508 PE=3 SV=1	F1RPK0_PIG	(+6)	14 kDa	2	2	2		2	1	2		2	2		1	1	1		1	0.99	1		1	1
52	Uncharacterized protein (Fragment) OS=Sus scrofa GN=YWHAZ PE=2 SV=2	F2Z558_PIG		28 kDa	1	2					4	2				1	1					1	1
53	Aminopeptidase N OS=Sus scrofa GN=ANPEP PE=1 SV=4	AMPN_PIG	(+3)	109 kDa	1	2			2	1	2	1				0.98	1			1	1	1	0.99
54	Uncharacterized protein OS=Sus scrofa GN=SQRDL PE=4 SV=2	F1SN58_PIG		50 kDa	2	2		1		1	3	3	1	1		1	1		0.93		0.98	1	1	1	0.97
55	Voltage-dependent anion-selective channel protein 1 OS=Sus scrofa GN=VDAC1 PE=2 SV=3	VDAC1_PIG		31 kDa	4	3			1	2	2	1				1	1			0.99	1	1	1
56	IgG heavy chain OS=Sus scrofa GN=IGHG PE=2 SV=1	L8AXL9_PIG		51 kDa							3	3										1	1
57	Heat shock 70kDa protein 1A OS=Sus scrofa GN=HSPA1A PE=3 SV=1	A5A8V6_PIG	(+1)	70 kDa	1	2	1		3	1	2	2		1		1	1	1		1	1	0.99	1		0.9
58	Dolichyl-diphosphooligosaccharide--protein glycosyltransferase subunit 1 OS=Sus scrofa GN=RPN1 PE=4 SV=1	F1SPG2_PIG	(+1)	69 kDa		1		2	1	1		1		1			0.99		1	0.99	0.99		1		0.99
59	Elongation factor 1-alpha OS=Sus scrofa GN=EEF1A PE=2 SV=1	Q0PY11_PIG	(+1)	50 kDa	1		1	1	1	1	1	2	1	1		1		0.99	0.99	0.99	0.99	1	1	1	0.99
60	Voltage-dependent anion-selective channel protein 2 OS=Sus scrofa GN=VDAC2 PE=2 SV=1	VDAC2_PIG		32 kDa	1	3			1		1	1				1	1			1		1	0.99
61	Elongation factor Tu OS=Sus scrofa GN=TUFM PE=3 SV=1	F1RFI1_PIG		49 kDa	1	2	1		1	2	2	1	1	1		0.99	1	0.98		0.99	1	0.99	0.97	0.93	0.92
62	Uncharacterized protein (Fragment) OS=Sus scrofa GN=AGR2 PE=4 SV=2	F1SEI7_PIG	(+1)	22 kDa	1	1			2		2	1		1		1	1			1		1	0.99		0.96
63	Nicotinamide nucleotide transhydrogenase OS=Sus scrofa GN=NNT PE=2 SV=1	K9IW80_PIG		114 kDa	2	1			2	1		2	2	1		1	0.99			1	1		1	1	0.92
64	IgG heavy chain OS=Sus scrofa GN=IGHG PE=2 SV=1 (L8B173_PIG)	L8B173_PIG		52 kDa						2	3	2									1	1	1
65	Dual oxidase 2 OS=Sus scrofa GN=DUOX2 PE=1 SV=2	DUOX2_PIG	(+1)	175 kDa							2	1		1								1	1		0.97
66	IgG heavy chain OS=Sus scrofa GN=IGHG PE=2 SV=1	L8AXK3_PIG	(+1)	51 kDa							3	2										1	1
67	Complement component 4A OS=Sus scrofa GN=C4A PE=3 SV=1	A5A8W8_PIG	(+2)	192 kDa							3	3										1	1
68	Uncharacterized protein OS=Sus scrofa GN=GFPT1 PE=2 SV=2	F1SPM6_PIG	(+1)	79 kDa	1	1	1	1	2	1	1	1	3	3		1	0.98	0.99	0.99	1	0.99	0.99	0.99	1	1
69	Uncharacterized protein OS=Sus scrofa GN=CCT8 PE=3 SV=1	I3LCA2_PIG		60 kDa	2	1	1	1			1	1	1	1		1	0.99	0.99	0.99			0.99	1	0.99	0.99
70	Fibrinogen beta chain OS=Sus scrofa GN=FGB PE=2 SV=2	F1RX37_PIG	(+1)	56 kDa							6	5										1	1
71	Fibrinogen alpha chain OS=Sus scrofa GN=FGA PE=4 SV=2	F1RX36_PIG		32 kDa							3	3										1	1
72	Serum albumin OS=Sus scrofa GN=ALB PE=4 SV=1	F1RUN2_PIG		70 kDa	8	10			5	5	7	8	7	4		1	1			1	1	1	1	1	1
73	Uncharacterized protein OS=Sus scrofa GN=ATP5F1 PE=4 SV=1	F1SBN7_PIG		29 kDa	1	2					2	2		1		1	1					1	1		0.99
74	Uncharacterized protein OS=Sus scrofa GN=HADHB PE=3 SV=2	F1SDN2_PIG	(+1)	51 kDa	1		1	1	1	1	2	1				0.97		0.99	0.99	0.99	0.99	1	0.99
75	D-3-phosphoglycerate dehydrogenase OS=Sus scrofa GN=PHGDH PE=3 SV=1	SERA_PIG		57 kDa		2		1			1	3	1	2			1		0.99			1	1	1	1
76	Glutathione S-transferase P OS=Sus scrofa GN=GSTP1 PE=1 SV=2	GSTP1_PIG	(+1)	23 kDa	2	2				1	2	1		1		1	1				0.99	1	0.99		0.99
77	Uncharacterized protein OS=Sus scrofa GN=SERPINA3-3 PE=2 SV=1 (F1SCD0_PIG)	F1SCD0_PIG		47 kDa							2	2										1	1
78	Profilin OS=Sus scrofa GN=PFN1 PE=3 SV=1	F1RFY1_PIG		15 kDa	1						1	3	1	1		0.99						0.94	1	0.98	0.98
79	Uncharacterized protein OS=Sus scrofa PE=3 SV=2	F1S9Q1_PIG	(+1)	71 kDa	1		1		2		2	2				1		0.98		0.96		0.99	1
80	Proteasome subunit alpha type OS=Sus scrofa GN=PSMA5 PE=2 SV=1	F2Z5K2_PIG		26 kDa	1	1			1				1	2		1	1			0.99				1	1
81	Eukaryotic translation initiation factor 4A isoform 1 OS=Sus scrofa GN=EIF4A1 PE=2 SV=1	A6M928_PIG	(+3)	46 kDa		2					1	2					1					0.99	1
82	Leukocyte elastase inhibitor OS=Sus scrofa GN=SERPINB1 PE=2 SV=1	F2Z5B1_PIG	(+1)	43 kDa	2	3				1	1	1				1	1				0.97	1	1
83	Elongation factor 1-gamma (Fragment) OS=Sus scrofa GN=EEF1G PE=2 SV=2	EF1G_PIG	(+1)	50 kDa	1	2					2		1	1		0.97	1					1		0.91	0.98
84	UDP-glucose 6-dehydrogenase OS=Sus scrofa GN=UGDH PE=2 SV=1	I3LIM2_PIG		55 kDa	1	2						1	1	1		1	1						0.98	0.99	1
85	Uncharacterized protein OS=Sus scrofa GN=NDUFB10 PE=4 SV=1	I3LDC3_PIG		21 kDa					1	1	2	1		1						0.98	0.96	1	0.93		0.99
86	L-lactate dehydrogenase A chain OS=Sus scrofa GN=LDHA PE=1 SV=3	LDHA_PIG		37 kDa	2						1	1				1						1	1
87	Tubulin alpha-1B chain OS=Sus scrofa GN=TUBA1B PE=2 SV=1 (TBA1B_PIG)	TBA1B_PIG		50 kDa	5	7	4		6	5	5	4	6	3		1	1	1		1	1	1	1	1	1
88	Dolichyl-diphosphooligosaccharide--protein glycosyltransferase 48 kDa subunit OS=Sus scrofa GN=DDOST PE=4 SV=1	F1SU12_PIG	(+1)	49 kDa							1	2										1	1
89	Inter-alpha-trypsin inhibitor heavy chain H4 OS=Sus scrofa GN=ITIH4 PE=4 SV=2 (F1SH92_PIG)	F1SH92_PIG		80 kDa							3	3										1	1
90	Uncharacterized protein (Fragment) OS=Sus scrofa GN=EZR PE=4 SV=1	F1SB42_PIG		42 kDa	1	1					2	1				0.99	1					1	0.99
91	Uncharacterized protein (Fragment) OS=Sus scrofa GN=TSTA3 PE=4 SV=1	I3LGP6_PIG		35 kDa		1	1				2	1	1	1			0.99	0.95				1	0.99	0.99	0.99
92	Uncharacterized protein (Fragment) OS=Sus scrofa GN=KRT18 PE=3 SV=2	F1SGG1_PIG		49 kDa	1				2		2					1				0.98		1
93	Uncharacterized protein OS=Sus scrofa PE=4 SV=1	I3LQ17_PIG		168 kDa							3	1										1	1
94	Inter-alpha-trypsin inhibitor heavy chain H4 OS=Sus scrofa GN=ITIH4 PE=1 SV=1	ITIH4_PIG		102 kDa							2											0.96
95	Signal transducer and activator of transcription (Fragment) OS=Sus scrofa GN=STAT1 PE=3 SV=2	F1SN37_PIG	(+4)	88 kDa	2							1				1							0.94
96	Junction plakoglobin OS=Sus scrofa GN=Jup PE=2 SV=1 (PLAK_PIG)	PLAK_PIG		82 kDa		2							2	1			1							1	1
97	ATP synthase subunit beta OS=Geobacter lovleyi (strain ATCC BAA-1151 / DSM 17278 / SZ) GN=atpD PE=3 SV=1	ATPB_GEOLS		51 kDa	4		2		2		2	3	2	1		1		1		0.95		0.96	0.99	0.99	0.99
98	Uncharacterized protein OS=Sus scrofa GN=MVP PE=4 SV=1	I3LQ79_PIG		100 kDa	1	2							1	1		1	1							0.94	0.99
99	Stress-70 protein, mitochondrial OS=Sus scrofa GN=HSPA9 PE=2 SV=2	F1RGJ3_PIG		74 kDa	2	1					1			1		1	1					0.92			0.99
100	Uncharacterized protein OS=Sus scrofa GN=LOC100156325 PE=3 SV=1	F1SCC7_PIG		47 kDa	1						1	3				0.97						1	1
101	Uncharacterized protein OS=Sus scrofa GN=TAGLN PE=4 SV=2	F1SJS8_PIG		23 kDa	2	1			1			1				1	1			0.96			0.93
102	Uncharacterized protein OS=Sus scrofa GN=PHB2 PE=4 SV=1	I3LQN4_PIG		33 kDa					1		1	2		1						0.97		1	1		0.95
103	Hydroxyacyl-coenzyme A dehydrogenase, mitochondrial OS=Sus scrofa GN=HADH PE=1 SV=2	HCDH_PIG		34 kDa		2		1			1	1					1		0.99			0.99	0.96
104	Enoyl-Coenzyme A hydratase/3-hydroxyacyl Coenzyme A (Fragment) OS=Sus scrofa PE=2 SV=1	Q66LN4_PIG		36 kDa		2	1	1				1					1	0.93	0.95				0.92
105	Uncharacterized protein OS=Sus scrofa GN=UBA1 PE=2 SV=2	F1RWX8_PIG	(+1)	118 kDa		2					1	1	1				1					0.99	0.91	0.99
106	Uncharacterized protein OS=Sus scrofa GN=TUBB4B PE=2 SV=1	F2Z571_PIG		50 kDa	4	4	3			2	5	3		4		1	0.94	1			0.98	0.98	0.92		0.99
107	Chaperone protein DnaK OS=Bifidobacterium adolescentis L2-32 GN=dnaK PE=3 SV=1	A7A9B6_BIFAD	(+65)	67 kDa	1	2					1	1				0.98	1					0.99	0.99
108	Uncharacterized protein OS=Sus scrofa GN=A2M PE=2 SV=2	F1SLX2_PIG	(+1)	164 kDa	2	3					9	12	1	1		1	1					1	1	0.99	0.97
109	Uncharacterized protein OS=Sus scrofa GN=RAB10 PE=3 SV=1	F2Z5F2_PIG		23 kDa	1	1					2	1	1			0.99	0.98					0.97	0.97	0.94
110	78 kDa glucose-regulated protein OS=Sus scrofa GN=HSPA5 PE=3 SV=2	F1RS36_PIG		70 kDa	2	1										0.99	0.99
111	Uncharacterized protein OS=Sus scrofa GN=LOC100627396 PE=2 SV=2	F1RX35_PIG		50 kDa							3											1
112	Enolase (Fragment) OS=Streptococcus mutans PE=3 SV=1	B5LBH7_STRMG	(+75)	47 kDa								2											1
113	ATP synthase F1 beta subunit (Fragment) OS=Wolbachia endosymbiont of Dirofilaria immitis GN=atpD PE=4 SV=1	B7TWA8_9RICK		34 kDa	2		1	1			1	2				0.95		0.99	1			0.99	0.96
114	N-myosin-9 OS=Sus scrofa GN=MYH9 PE=2 SV=1	K9IVP5_PIG		226 kDa	2	5			1	3		4				1	1			1	1		1
115	Cardiac muscle alpha actin 1 OS=Sus scrofa GN=ACTC1 PE=2 SV=1	B6VNT8_PIG		42 kDa	2	3			2	3						0.99	0.99			0.91	0.99
116	Uncharacterized protein OS=Sus scrofa GN=PRDX1 PE=4 SV=2	F1S3U9_PIG	(+1)	22 kDa							2											1
117	Complement C3 OS=Sus scrofa GN=C3 PE=1 SV=2	CO3_PIG		187 kDa	2	2					4	5				1	1					1	1
118	Elongation factor Tu OS=Streptococcus mutans GN=tuf PE=3 SV=1	A5HKP2_STRMG	(+719)	44 kDa							2	2										1	1
119	Annexin A2 OS=Sus scrofa GN=ANXA2 PE=1 SV=4	ANXA2_PIG	(+1)	39 kDa							1			2								0.94			1
120	Ferritin OS=Sus scrofa GN=FTL PE=2 SV=1	F1RIP3_PIG		20 kDa							3											1
121	Ceruloplasmin OS=Sus scrofa PE=2 SV=1	I3VKE6_PIG		126 kDa		2											1
122	Uncharacterized protein OS=Sus scrofa GN=PGAM1 PE=3 SV=2	F1S8Y5_PIG		29 kDa		2											1
123	IgG heavy chain OS=Sus scrofa GN=IGHG PE=2 SV=1 (L8B180_PIG)	L8B180_PIG		51 kDa						1	6	5									0.97	1	1
124	Lon protease homolog, mitochondrial OS=Sus scrofa GN=LONP1 PE=3 SV=1	F1SBU7_PIG	(+1)	107 kDa							1	2										0.99	1
125	Uncharacterized protein OS=Sus scrofa PE=4 SV=2	F1RWF5_PIG	(+1)	28 kDa	2											1
126	AtpD (Fragment) OS=Rhizobium sp. MITP02 GN=atpD PE=4 SV=1	C0LNA2_9RHIZ		17 kDa							2			2								1			0.97
127	Tubulin alpha-1A chain OS=Sus scrofa GN=TUBA1A PE=3 SV=1	F1SR80_PIG		50 kDa		4				3							1				0.98
128	Apolipoprotein B (Fragment) OS=Sus scrofa GN=APOB PE=4 SV=1	Q29021_PIG		300 kDa							2											1
129	Glutathione S-transferase mu 2 (Fragment) OS=Sus scrofa PE=3 SV=1	Q000H8_PIG	(+1)	22 kDa		2											1
130	40S ribosomal protein S3 OS=Sus scrofa GN=RPS3 PE=2 SV=1	RS3_PIG		27 kDa	1	1	1	1	1	1	1	1	1	1		0.99	1	0.91	0.96	0.9	0.9	1	0.9	0.99	0.99
131	Heat shock protein beta-1 OS=Sus scrofa GN=HSPB1 PE=2 SV=1	HSPB1_PIG	(+1)	23 kDa	1	1	1	1	1	1	1	1	1	1		0.99	0.98	0.97	0.97	0.99	0.96	0.98	0.99	0.99	0.98
132	Protein disulfide isomerase P5 OS=Sus scrofa GN=pdi-p5 PE=2 SV=1	E1CAJ6_PIG		48 kDa	1	1	1		1		1	1	1	1		0.99	0.99	0.99		0.99		0.99	0.99	0.99	0.99
133	Succinyldiaminopimelate desuccinylase OS=Mycobacterium gilvum (strain PYR-GCK) GN=Mflv_2180 PE=4 SV=1	A4T8Z1_MYCGI	(+1)	37 kDa	1		1	1	1	1	1		1	1		0.96		0.96	0.93	0.96	0.95	0.95		0.94	0.96
134	Uncharacterized protein OS=Sus scrofa GN=RPS4 PE=2 SV=2	F1RQ91_PIG		30 kDa	1	1			1	1	1	1	1	1		0.97	0.92			0.93	0.99	0.98	0.92	0.96	0.94
135	Acyl transferase domain protein OS=Methylobacterium populi (strain ATCC BAA-705 / NCIMB 13946 / BJ001) GN=Mpop_0052 PE=4 SV=1	B1ZF01_METPB		31 kDa		1	1	1	1	1		1	1	1			0.91	0.97	0.99	0.98	0.99		0.95	0.99	0.94
136	Proteasome subunit alpha type 6 OS=Sus scrofa GN=PSMA6 PE=2 SV=1	B6VAQ2_PIG	(+1)	27 kDa	1	1				1	1	1	1	1		1	1				0.99	0.99	0.97	1	0.99
137	Uncharacterized protein OS=Sus scrofa GN=FLNC PE=4 SV=1	F1SMN5_PIG		290 kDa	1	1			1	1	1		1	1		0.99	0.99			0.99	0.99	0.96		0.99	0.99
138	Small calcium-binding mitochondrial carrier 1 OS=Sus scrofa GN=SCAMC-1 PE=2 SV=1	B2MUB6_PIG	(+1)	53 kDa	1	1			1		1	1	1	1		0.99	0.97			0.99		0.97	0.99	0.99	0.99
139	Coatomer subunit gamma OS=Sus scrofa GN=COPG2 PE=2 SV=2	F1SNE9_PIG	(+1)	97 kDa	1			1	1	1	1	1		1		0.99			0.99	0.99	0.99	0.99	0.99		0.99
140	Histone H2B OS=Sus scrofa GN=HIST1H2BK PE=3 SV=1	F2Z578_PIG	(+5)	14 kDa		1		1		1	1	1		1			1		0.99		0.98	1	1		0.99
141	Haptoglobin OS=Sus scrofa GN=hp PE=2 SV=1	B3GQZ2_PIG	(+2)	38 kDa	1				1		1	1	1	1		0.99				0.99		1	1	0.99	0.99
142	HLA-B-associated protein 1 OS=Sus scrofa GN=BAT1 PE=2 SV=1	B9TSQ2_PIG	(+2)	49 kDa	1	1	1		1		1	1				0.99	0.99	0.98		0.97		0.99	0.99
143	Uncharacterized protein OS=Sus scrofa GN=PFKL PE=3 SV=1	I3LFQ5_PIG		86 kDa		1	1	1	1				1	1			0.99	0.99	0.99	0.99				0.99	0.98
144	Uncharacterized protein OS=Sus scrofa GN=ACSF2 PE=4 SV=2	F1RT96_PIG		67 kDa	1	1			1	1			1	1		0.99	0.99			0.99	0.99			0.99	0.96
145	Annexin OS=Sus scrofa GN=ANXA5 PE=3 SV=2	F2Z5C1_PIG		33 kDa	1				1	1		1	1	1		0.99				0.99	0.92		0.99	0.99	0.99
146	Peptidyl-prolyl cis-trans isomerase OS=Sus scrofa GN=LOC100737887 PE=3 SV=1	F1S0A2_PIG	(+1)	19 kDa		1		1		1	1	1		1			0.96		0.95		0.92	0.99	0.99		0.99
147	Alternative Pig Liver Esterase (Fragment) OS=Sus scrofa GN=APLE PE=2 SV=1	A9GYW6_PIG		60 kDa	1						1	1	1	1		1						1	1	1	0.99
148	Rho GDP dissociation inhibitor alpha OS=Sus scrofa GN=ARHGDIA PE=2 SV=1	E7EI20_PIG		23 kDa	1	1						1	1	1		0.9	1						0.92	0.99	0.94
149	60S ribosomal protein L18 OS=Sus scrofa GN=RPL18 PE=3 SV=1	I3L6F1_PIG	(+3)	22 kDa	1	1						1	1	1		0.99	0.99						0.98	0.99	0.99
150	Uncharacterized protein OS=Sus scrofa GN=LOC100739583 PE=2 SV=1	I3LTR9_PIG	(+1)	14 kDa		1			1	1		1	1				0.91			0.96	0.92		0.91	0.98
151	Uncharacterized protein (Fragment) OS=Sus scrofa GN=LOC100513892 PE=4 SV=2	F1SEM2_PIG		24 kDa	1	1					1	1	1			0.99	0.99					0.93	1	0.98
152	Uncharacterized protein OS=Cyanothece sp. CCY0110 GN=CY0110_20940 PE=4 SV=1	A3IYW2_9CHRO	(+7)	67 kDa		1					1	1	1	1			0.94					0.99	0.95	0.92	0.91
153	Glycosyl transferase group 1 OS=Thermoanaerobacterium thermosaccharolyticum (strain ATCC 7956 / DSM 571 / NCIB 9385 / NCA 3814) GN=Tthe_0914 PE=4 SV=1	D9TMG4_THETC		33 kDa	1	1				1	1			1		0.98	0.98				0.98	0.97			0.98
154	Valyl-tRNA synthetase 2 OS=Sus scrofa GN=VARS2 PE=3 SV=1	A5A8V9_PIG	(+2)	140 kDa	1	1					1		1	1		0.99	0.99					0.96		0.99	0.92
155	ATP synthase subunit beta OS=Desulfovibrio alkalitolerans DSM 16529 GN=atpD PE=3 SV=1	S7T8J1_9DELT	(+1)	50 kDa			1	1			1	1						0.99	0.99			0.99	0.99
156	Uncharacterized protein OS=Sus scrofa GN=IGKC PE=4 SV=1 (I3LAQ0_PIG)	I3LAQ0_PIG		26 kDa	1	1					1	1				0.99	0.99					1	1
157	Uncharacterized protein OS=Sus scrofa GN=LOC100627689 PE=4 SV=1	I3LD43_PIG		25 kDa	1	1							1	1		0.99	1							0.97	0.96
158	ER lipid raft-associated 2 isoform 2 OS=Sus scrofa GN=ERLIN2 PE=2 SV=1	B8XSJ2_PIG	(+1)	38 kDa					1	1			1	1						0.96	1			0.95	0.99
159	Rab GDP dissociation inhibitor beta OS=Sus scrofa GN=GDI2 PE=2 SV=1	F1RUK8_PIG	(+1)	50 kDa					1	1	1	1								0.99	0.99	1	0.94
160	Uncharacterized protein OS=Sus scrofa GN=COX5A PE=4 SV=1	F1SJ34_PIG		17 kDa					1	1			1	1						1	1			0.99	0.99
161	Creatine kinase B-type (Fragment) OS=Sus scrofa GN=CKB PE=3 SV=1	KCRB_PIG		12 kDa			1	1		1	1							0.92	0.99		0.99	0.99
162	Dihydrolipoyllysine-residue acetyltransferase OS=Sus scrofa GN=DLAT PE=2 SV=2	F1SMB2_PIG	(+1)	69 kDa	1	1			1			1				0.99	0.99			0.99			0.98
163	Fumarate hydratase, mitochondrial OS=Sus scrofa GN=FH PE=1 SV=1	FUMH_PIG	(+1)	50 kDa		1		1					1	1			0.93		0.96					0.99	0.98
164	Uncharacterized protein OS=Sus scrofa GN=MMP7 PE=4 SV=1	F1SV71_PIG	(+1)	29 kDa		1		1			1	1					0.99		0.96			0.99	0.99
165	Transcriptional regulator, LysR family OS=Sinorhizobium medicae (strain WSM419) GN=Smed_5272 PE=4 SV=1	A6UK68_SINMW	(+3)	33 kDa		1					1	1	1				0.97					0.96	0.96	0.98
166	Lipolytic protein G-D-S-L family OS=Burkholderia sp. H160 GN=BH160DRAFT_2117 PE=4 SV=1	B5WGB6_9BURK	(+3)	27 kDa	1	1				1		1				0.95	0.92				0.96		0.92
167	UTP--glucose-1-phosphate uridylyltransferase OS=Sus scrofa GN=UGP2 PE=2 SV=3	UGPA_PIG		57 kDa	1	1						1				1	1						1
168	Galectin-4 OS=Sus scrofa GN=LGALS4 PE=2 SV=1	LEG4_PIG		36 kDa		1					1	1					1					1	0.94
169	Isocitrate dehydrogenase [NADP] (Fragment) OS=Sus scrofa GN=IDH2 PE=2 SV=2	F1SK00_PIG	(+1)	47 kDa		1			1				1				0.99			0.96				0.98
170	Cofilin-1 OS=Sus scrofa GN=CFL1 PE=1 SV=3	COF1_PIG		19 kDa	1	1							1			1	1							1
171	Sarcoplasmic/endoplasmic reticulum calcium ATPase 2 OS=Sus scrofa GN=ATP2A2 PE=1 SV=1	AT2A2_PIG		115 kDa	1	1				1						1	1				0.98
172	Transketolase OS=Sus scrofa GN=tkt PE=2 SV=1	A8U4R4_PIG		68 kDa		1				1		1					1				0.99		0.98
173	Hydroxyacyl-coenzyme A dehydrogenase/3-ketoacyl-coenzyme A thiolase/enoyl-coenzyme A hydratase alpha subunit OS=Sus scrofa GN=HADHA PE=2 SV=1	B2ZF49_PIG	(+1)	83 kDa	1	1		1								1	1		0.99
174	Uncharacterized protein OS=Sus scrofa GN=PRDX5 PE=4 SV=2	F1RQP0_PIG		17 kDa		1					1	1					1					0.94	0.96
175	Chaperone protein HtpG OS=Zinderia insecticola (strain CARI) GN=htpG PE=3 SV=1	E0TIR3_ZINIC		72 kDa					1		1			1						0.96		0.91			0.99
176	60S ribosomal protein L14 OS=Sus scrofa GN=RPL14 PE=4 SV=1	F1SJQ6_PIG	(+1)	23 kDa	1	1				1						0.99	0.99				0.97
177	ATP synthase subunit alpha OS=Tannerella sp. CAG:118 GN=atpA PE=3 SV=1	R5I3M5_9PORP	(+1)	57 kDa		1					1	1					0.99					0.9	0.99
178	Uncharacterized protein OS=Clostridium sp. CAG:465 GN=BN667_00545 PE=4 SV=1	R6V8V8_9CLOT		37 kDa		1	1			1							0.97	0.93			0.93
179	Rhamnulokinase OS=Cronobacter sakazakii ES15 GN=rhaB PE=3 SV=1	I2ENT2_CROSK	(+5)	54 kDa	1			1		1						0.98			0.98		0.99
180	Uncharacterized protein OS=Sus scrofa GN=MTCH2 PE=3 SV=1	F1SIE0_PIG		33 kDa	1	1					1					0.99	0.92					0.98
181	40S ribosomal protein S24 OS=Sus scrofa GN=RPS24 PE=2 SV=2	F1S2E5_PIG	(+3)	19 kDa	1	1					1					0.99	0.99					0.99
182	Alpha-1-antitrypsin OS=Sus scrofa GN=SERPINA1 PE=2 SV=1	A1AT_PIG	(+1)	47 kDa	1	1					1					0.98	0.99					0.91
183	Uncharacterized protein OS=Sus scrofa PE=4 SV=1	I3LHL0_PIG		6 kDa	1	1						1				0.97	0.99						0.99
184	Succinyl-CoA ligase [GDP-forming] subunit beta, mitochondrial OS=Sus scrofa GN=SUCLG2 PE=3 SV=2	F1SFR6_PIG	(+1)	47 kDa		1							1				0.97							0.91
185	Uncharacterized protein OS=Sus scrofa GN=COPA PE=4 SV=1	F1RJX8_PIG		138 kDa		1						1					0.98						0.97
186	ATP synthase beta chain, mitochondrial (Fragment) OS=Sus scrofa PE=2 SV=1	Q29235_PIG		11 kDa		1						1					0.9						0.97
187	Uncharacterized protein OS=Sus scrofa GN=ACAT1 PE=3 SV=1	I3LP02_PIG		46 kDa	1							1				0.96							0.97
188	FHA domain containing protein OS=Cellulomonas flavigena (strain ATCC 482 / DSM 20109 / NCIB 8073 / NRS 134) GN=Cfla_2194 PE=4 SV=1	D5UG62_CELFN		41 kDa			1							1				0.93							0.9
189	Glucose-6-phosphate 1-dehydrogenase (Fragment) OS=Sus scrofa GN=G6PD PE=3 SV=1	I3L677_PIG		60 kDa								1	1										0.98	0.99
190	Uncharacterized protein OS=Sus scrofa GN=ITGA3 PE=2 SV=2	F1RT62_PIG	(+2)	117 kDa	1	1										0.98	0.99
191	Ribosomal protein L7 OS=Sus scrofa PE=2 SV=1	A8YQT9_PIG	(+1)	29 kDa	1							1				0.98							0.95
192	Uncharacterized protein OS=Sus scrofa GN=SHPK PE=4 SV=2	F1RLI9_PIG		51 kDa	1	1										0.97	0.9
193	60S ribosomal protein L11 OS=Sus scrofa GN=RPL11 PE=3 SV=1	I3LD74_PIG	(+1)	20 kDa	1	1										0.9	0.96
194	Uncharacterized protein OS=Sus scrofa GN=YWHAG PE=3 SV=1	F2Z4Z1_PIG		28 kDa		1								1			0.99								0.99
195	Uncharacterized protein OS=Sus scrofa GN=SMPD3 PE=4 SV=1	F1S2K9_PIG		71 kDa					1	1										0.99	0.97
196	Succinate dehydrogenase [ubiquinone] flavoprotein subunit, mitochondrial OS=Sus scrofa GN=SDHA PE=1 SV=2	DHSA_PIG	(+1)	73 kDa							1	1										0.99	0.99
197	Uncharacterized protein OS=Sus scrofa GN=LOC100739611 PE=4 SV=1	I3LV61_PIG		25 kDa							1	1										0.97	0.99
198	Uncharacterized protein OS=Sus scrofa PE=4 SV=2	F1SQX8_PIG	(+1)	21 kDa							1	1										0.99	0.95
199	Sodium/potassium-transporting ATPase subunit beta-1 OS=Sus scrofa GN=ATP1B1 PE=1 SV=2	AT1B1_PIG	(+1)	35 kDa	1									1		0.94									0.99
200	Uncharacterized protein OS=Sus scrofa GN=LOC100521435 PE=4 SV=2	F1S2H7_PIG	(+1)	96 kDa	1									1		0.98									0.95
201	Fructose-bisphosphate aldolase (Fragment) OS=Sus scrofa GN=LOC100515523 PE=2 SV=1	F1SSB5_PIG		28 kDa		1			1								0.9			0.97
202	Uncharacterized protein OS=Sus scrofa GN=PRDX3 PE=4 SV=1	F1S418_PIG		28 kDa		1				1							0.95				0.96
203	Uncharacterized protein OS=Sus scrofa GN=YWHAB PE=3 SV=1	F1SDR7_PIG		28 kDa	1	1										1	0.99
204	Uncharacterized protein OS=Sus scrofa PE=4 SV=1	I3L948_PIG		31 kDa			1	1										0.99	0.99
205	Carnitine acetyl transferase OS=Sus scrofa GN=CRAT PE=2 SV=1	A9JPD4_PIG	(+1)	71 kDa	1	1										0.99	0.93
206	Uncharacterized protein OS=Sus scrofa GN=CCT5 PE=3 SV=1	I3LR32_PIG	(+1)	55 kDa							1	1										0.99	0.99
207	Calcium/calmodulin-dependent protein kinase type II subunit delta OS=Sus scrofa GN=CAMK2D PE=2 SV=1	KCC2D_PIG		56 kDa							1	1										0.99	0.99
208	Uncharacterized protein OS=Sus scrofa GN=SELENBP1 PE=4 SV=1	F1ST01_PIG		53 kDa	1	1										0.99	0.99
209	Chaperone protein HscA homolog OS=Avibacterium paragallinarum JF4211 GN=hscA PE=3 SV=1	S6EBE0_AVIPA		67 kDa	1						1					0.94						0.99
210	Adenosylhomocysteinase OS=Acidithiobacillus ferrooxidans (strain ATCC 53993) GN=ahcY PE=3 SV=1	B5EN12_ACIF5	(+99)	51 kDa	1						1					0.9						0.98
211	Uncharacterized protein OS=Sus scrofa GN=BPHL PE=4 SV=2	F1RWY7_PIG		33 kDa							1	1										0.98	0.96
212	Uncharacterized protein OS=Sus scrofa GN=RPS7 PE=4 SV=1	I3L5B2_PIG	(+1)	22 kDa									1	1										0.97	0.93
213	Slr0082 (Fragment) OS=Synechococcus sp. (strain ATCC 27264 / PCC 7002 / PR-6) GN=slr0082 PE=3 SV=1	Q9F0Z6_SYNP2	(+1)	35 kDa	1				1							0.91				0.94
214	Apolipoprotein A-I OS=Sus scrofa GN=APOA1 PE=1 SV=4	APOA1_PIG		30 kDa		1					1						0.92					0.93
	Protein Cluster
