# Supplementary material for: Characterization of the bile and gall bladder microbiota of healthy pigs
Source: Microbiologyopen. 2014 Oct 21;3(6):937–49. doi: 10.1002/mbo3.218 (PMC4263516; doi:10.1002/mbo3.218)
Supplement: Table S3 — Bacterial proteins identified in bile samples (B1–5). [file mbo30003-0937-sd3.xlsx]

## Sheet: Feuil1
Supplementary Table 3 - Bacterial proteins identified in bile samples (B1-5).
					Protein Identification Probability											Total unique peptide count
N.	Identified Proteins	Accession Number	Group	Molecular Weight	B1		B2		B3		B4		B5			B1		B2		B3		B4		B5
					Replica 1	Replica 2	Replica 1	Replica 2	Replica 1	Replica 2	Replica 1	Replica 2	Replica 1	Replica 2		Replica 1	Replica 2	Replica 1	Replica 2	Replica 1	Replica 2	Replica 1	Replica 2	Replica 1	Replica 2
1	ATP synthase subunit alpha OS=Plesiocystis pacifica SIR-1 GN=atpA PE=3 SV=1	A6G264_9DELT		55 kDa					0.98											2
2	ATP synthase subunit beta OS=Geobacter lovleyi (strain ATCC BAA-1151 / DSM 17278 / SZ) GN=atpD PE=3 SV=1	ATPB_GEOLS		51 kDa	1		1		0.95		0.96	0.99	0.99	0.99		4		2		2		2	3	2	1
3	ATP synthase F1 beta subunit (Fragment) OS=Wolbachia endosymbiont of Dirofilaria immitis GN=atpD PE=4 SV=1	B7TWA8_9RICK		34 kDa	0.95		0.99	1			0.99	0.96				2		1	1			1	2
4	AtpD (Fragment) OS=Rhizobium sp. MITP02 GN=atpD PE=4 SV=1	C0LNA2_9RHIZ		17 kDa							1			0.97								2			2
5	ATP synthase subunit beta OS=Clostridium sticklandii (strain ATCC 12662 / DSM 519 / JCM 1433 / NCIB 10654) GN=atpD PE=3 SV=1	E3PTN2_CLOSD		51 kDa									0.92											2
6	Chaperone protein DnaK OS=Bifidobacterium adolescentis L2-32 GN=dnaK PE=3 SV=1	A7A9B6_BIFAD	(+65)	67 kDa	0.98	1					0.99	0.99				1	2					1	1
7	Elongation factor Tu OS=Streptococcus mutans GN=tuf PE=3 SV=1	A5HKP2_STRMG	(+719)	44 kDa							1	1										2	2
8	Enolase (Fragment) OS=Streptococcus mutans PE=3 SV=1	B5LBH7_STRMG	(+75)	47 kDa								1											2
9	Succinyldiaminopimelate desuccinylase OS=Mycobacterium gilvum (strain PYR-GCK) GN=Mflv_2180 PE=4 SV=1	A4T8Z1_MYCGI	(+1)	37 kDa	0.96		0.96	0.93	0.96	0.95	0.95		0.94	0.96		1		1	1	1	1	1		1	1
10	Acyl transferase domain protein OS=Methylobacterium populi (strain ATCC BAA-705 / NCIMB 13946 / BJ001) GN=Mpop_0052 PE=4 SV=1	B1ZF01_METPB		31 kDa		0.91	0.97	0.99	0.98	0.99		0.95	0.99	0.94			1	1	1	1	1		1	1	1
11	Uncharacterized protein OS=Cyanothece sp. CCY0110 GN=CY0110_20940 PE=4 SV=1	A3IYW2_9CHRO	(+7)	67 kDa		0.94					0.99	0.95	0.92	0.91			1					1	1	1	1
12	Glycosyl transferase group 1 OS=Thermoanaerobacterium thermosaccharolyticum (strain ATCC 7956 / DSM 571 / NCIB 9385 / NCA 3814) GN=Tthe_0914 PE=4 SV=1	D9TMG4_THETC		33 kDa	0.98	0.98				0.98	0.97			0.98		1	1				1	1			1
13	ATP synthase subunit beta OS=Desulfovibrio alkalitolerans DSM 16529 GN=atpD PE=3 SV=1	S7T8J1_9DELT	(+1)	50 kDa			0.99	0.99			0.99	0.99						1	1			1	1
14	Transcriptional regulator, LysR family OS=Sinorhizobium medicae (strain WSM419) GN=Smed_5272 PE=4 SV=1	A6UK68_SINMW	(+3)	33 kDa		0.97					0.96	0.96	0.98				1					1	1	1
15	Lipolytic protein G-D-S-L family OS=Burkholderia sp. H160 GN=BH160DRAFT_2117 PE=4 SV=1	B5WGB6_9BURK	(+3)	27 kDa	0.95	0.92				0.96		0.92				1	1				1		1
16	Chaperone protein HtpG OS=Zinderia insecticola (strain CARI) GN=htpG PE=3 SV=1	E0TIR3_ZINIC		72 kDa					0.96		0.91			0.99						1		1			1
17	ATP synthase subunit alpha OS=Tannerella sp. CAG:118 GN=atpA PE=3 SV=1	R5I3M5_9PORP	(+1)	57 kDa		0.99					0.9	0.99					1					1	1
18	Uncharacterized protein OS=Clostridium sp. CAG:465 GN=BN667_00545 PE=4 SV=1	R6V8V8_9CLOT		37 kDa		0.97	0.93			0.93							1	1			1
19	Rhamnulokinase OS=Cronobacter sakazakii ES15 GN=rhaB PE=3 SV=1	I2ENT2_CROSK	(+5)	54 kDa	0.98			0.98		0.99						1			1		1
20	FHA domain containing protein OS=Cellulomonas flavigena (strain ATCC 482 / DSM 20109 / NCIB 8073 / NRS 134) GN=Cfla_2194 PE=4 SV=1	D5UG62_CELFN		41 kDa			0.93							0.9				1							1
21	Chaperone protein HscA homolog OS=Avibacterium paragallinarum JF4211 GN=hscA PE=3 SV=1	S6EBE0_AVIPA		67 kDa	0.94						0.99					1						1
22	Slr0082 (Fragment) OS=Synechococcus sp. (strain ATCC 27264 / PCC 7002 / PR-6) GN=slr0082 PE=3 SV=1	Q9F0Z6_SYNP2	(+1)	35 kDa	0.91				0.94							1				1
	Protein Cluster
